# Supplementary material for: Systemic inflammatory responses to repeated and increasing endotoxin challenges in fetal sheep
Source: Physiol Rep. 2025 Apr 23;13(8):e70316. doi: 10.14814/phy2.70316 (PMC12018166; doi:10.14814/phy2.70316)
Supplement: Supplementary file 1 — Table S1. [file PHY2-13-e70316-s001.xlsx]

## Sheet: SupplementalTable 1 all 80 DEGs
Supplemental Table 1. 80 Differentially Expressed Genes
Gene ID	Chromosome	Start	Stop	Length	Strand	Total counts	P-value (LPS treated vs Control)	FDR step up (LPS treated vs Control)	Ratio (LPS treated vs Control)	Fold change (LPS treated vs Control)	LSMean(LPS treated) (LPS treated vs Control)	LSMean(Control) (LPS treated vs Control)
C1QA	2	243913867	243925655	11788	-	1723.15	1.86149e-16	1.03405e-12	22.5946	22.5946	330.103	14.6098
C1QB	2	243898907	243905944	7037	-	951.964	2.0819e-16	1.03405e-12	14.5808	14.5808	178.108	12.2153
SDS	17	61103746	61111725	7979	+	6847.93	3.08304e-16	1.03405e-12	9.38277	9.38277	1237.27	131.866
S100A12	1	103749551	103750997	1446	-	3257.92	4.47201e-14	1.12493e-10	7.07726	7.07726	571.162	80.7037
ENSOARG00020000744	1	103735529	103738351	2822	+	8640.02	3.20266e-13	6.44503e-10	9.54909	9.54909	1564.06	163.791
S100A8	1	103769156	103771287	2131	-	1575.83	2.87627e-11	4.36945e-08	9.94062	9.94062	286.279	28.7989
NUPR1	24	26595362	26596860	1498	-	746.613	3.03977e-11	4.36945e-08	10.111	10.111	135.632	13.4143
ENSOARG00020036084	2	220184531	220207627	23096	+	288.699	2.70697e-08	3.40469e-05	7.0933	7.0933	50.5691	7.12914
PSTPIP2	23	46121226	46217369	96143	-	511.55	4.14255e-08	4.63137e-05	3.39471	3.39471	78.9312	23.2512
SLC2A6	3	2583901	2591555	7654	+	2303.1	4.81374e-08	4.84359e-05	4.25231	4.25231	372.862	87.6845
NCF1	24	33222191	33237326	15135	-	1826.07	5.91852e-08	5.41383e-05	5.2794	5.2794	306.917	58.1349
RARRES1	1	229536767	229578862	42095	+	515.265	7.93195e-08	6.65094e-05	0.154625	-6.46726	13.7787	89.1103
XK	X	36999930	37078125	78195	+	269.519	1.46263e-07	0.000113208	0.17324	-5.77232	7.93004	45.7747
CD300H	11	56164365	56173407	9042	+	286.535	3.08017e-07	0.000221376	5.21653	5.21653	48.5135	9.29997
ACOD1	10	52678309	52685953	7644	+	335.679	3.68978e-07	0.000247511	5.31173	5.31173	56.1362	10.5683
C1R	3	209183004	209229244	46240	+	770.036	5.14244e-07	0.000323395	0.286645	-3.48864	34.474	120.267
ENSOARG00020026048	11	56186824	56193833	7009	+	426.777	1.17552e-06	0.00069577	3.41245	3.41245	66.0039	19.3421
ISG15	12	50782011	50783155	1144	-	67454.3	2.5497e-06	0.00142528	16.2411	16.2411	12708.3	782.481
IFIT1	22	10892122	10902445	10323	+	2065.66	3.71065e-06	0.00196508	4.91889	4.91889	343.47	69.8267
GRAMD1A	14	45029359	45054814	25455	+	1135.71	3.96291e-06	0.00199374	2.48891	2.48891	161.492	64.8846
BCL2A1	18	23787213	23793474	6261	-	569.058	5.98777e-06	0.00264734	2.18486	2.18486	77.922	35.6645
FGL2	4	45490753	45494577	3824	+	423.957	6.02339e-06	0.00264734	4.56599	4.56599	69.3909	15.1973
VNN2	8	58194853	58220436	25583	-	858.967	6.05136e-06	0.00264734	3.56705	3.56705	134.548	37.7196
CTNNA1	5	47583367	47916115	332748	+	1063.23	7.0994e-06	0.00289803	0.414715	-2.41129	62.2028	149.989
NFKBIA	18	43393972	43397372	3400	-	4550.74	7.30197e-06	0.00289803	2.33386	2.33386	636.171	272.584
MS4A1	15	81827435	81842999	15564	+	2402.11	7.48845e-06	0.00289803	2.37094	2.37094	337.915	142.524
HMOX1	3	179234849	179243210	8361	+	1003.67	8.39001e-06	0.00312668	2.8076	2.8076	147.939	52.6923
IL21R	24	25486436	25522525	36089	+	1399.52	9.4397e-06	0.00333696	2.80742	2.80742	206.425	73.5284
ENSOARG00020037082	14	63936228	63946539	10311	+	3081.95	9.61757e-06	0.00333696	2.89402	2.89402	457.981	158.251
SEC14L5	24	4586611	4623200	36589	+	215.647	1.04856e-05	0.00351686	0.26045	-3.8395	8.86873	34.0515
ENSOARG00020007278	1	66629253	66651680	22427	-	3244.79	1.10692e-05	0.00359283	3.68637	3.68637	510.234	138.411
PGM2L1	15	52409589	52469986	60397	-	307.137	1.20114e-05	0.00374497	0.270026	-3.70334	13.1697	48.7718
AGTRAP	12	41188362	41207112	18750	-	264.878	1.22822e-05	0.00374497	4.50381	4.50381	43.2698	9.60737
ENSOARG00020000656	1	112980200	112991201	11001	-	1448.65	1.3623e-05	0.0040316	3.18553	3.18553	220.678	69.2751
HES4	12	50791888	50796580	4692	+	835.706	1.85096e-05	0.00532124	3.47303	3.47303	129.886	37.3985
IQSEC1	19	58644061	58783483	139422	+	1947.44	2.17705e-05	0.00608486	1.9947	1.9947	259.172	129.931
IFI6	2	239392016	239401162	9146	+	1433.88	2.51586e-05	0.00684178	5.04827	5.04827	239.332	47.4088
NR1H3	15	76052363	76065222	12859	+	590.1	3.96512e-05	0.0103785	3.41226	3.41226	90.9124	26.6429
RIOX1	7	83023976	83048468	24492	+	633.998	4.02266e-05	0.0103785	2.98797	2.98797	94.856	31.746
ENSOARG00020040683	8	82813439	82857316	43877	+	558.293	4.47749e-05	0.0112631	0.332302	-3.00931	27.623	83.1263
ERN1	11	47996702	48080248	83546	-	683.426	4.78293e-05	0.011738	0.476934	-2.09673	44.2197	92.7166
GADD45B	5	18910006	18912138	2132	-	700.308	5.06234e-05	0.0121279	2.76534	2.76534	102.559	37.0874
IL17REL	3	225288242	225310845	22603	-	195.112	5.86392e-05	0.0137216	3.98969	3.98969	31.1969	7.81936
ENSOARG00020040392	24	2782765	2790984	8219	+	9342.42	6.89468e-05	0.0157669	0.571902	-1.74855	679.348	1187.87
TBC1D9	17	17100589	17219614	119025	+	264.505	7.11031e-05	0.0158987	0.403404	-2.4789	15.1939	37.6643
PLXNA2	12	74551050	74777611	226561	+	191.038	7.45832e-05	0.0163143	3.64059	3.64059	29.4735	8.09582
CEMIP	18	24441324	24602015	160691	+	130.253	8.69837e-05	0.0186219	0.160823	-6.21802	3.52059	21.8911
ENSOARG00020017289	15	81737395	81757458	20063	+	498.581	0.000101059	0.0211846	3.84975	3.84975	79.1744	20.5661
ENSOARG00020021475	14	57516217	57518386	2169	-	295.84	0.000109477	0.0219001	3.86013	3.86013	46.5956	12.071
ENSOARG00020034841	11	14171808	14176942	5134	+	4387.51	0.000109698	0.0219001	2.75116	2.75116	643.448	233.882
EBI3	5	17624673	17630351	5678	-	149.049	0.000112173	0.0219001	4.18055	4.18055	23.7701	5.68589
CD79B	11	47862479	47866484	4005	-	3419.79	0.000114068	0.0219001	2.1584	2.1584	467.427	216.562
MSRB3	3	154499654	154683779	184125	-	643.3	0.000115355	0.0219001	0.391459	-2.55455	36.2045	92.486
DTX3L	1	187795196	187831574	36378	+	2192.94	0.000137395	0.0256014	3.40842	3.40842	338.862	99.419
ENSOARG00020017241	21	47375119	47376635	1516	-	6223.54	0.000142713	0.0261087	2.44703	2.44703	883.371	360.997
ENSOARG00020019378	14	51063922	51079758	15836	+	215.799	0.000153721	0.0276204	3.57485	3.57485	33.5825	9.3941
CMPK2	3	16708311	16725762	17451	-	2254.79	0.00016524	0.0291692	3.58998	3.58998	352.258	98.1225
ENSOARG00020019563	3	134965037	134987299	22262	+	156.272	0.000171798	0.029804	2.85286	2.85286	23.1955	8.13063
CALD1	4	100124034	100336193	212159	+	7922.83	0.000179456	0.0306049	0.362956	-2.75515	421.799	1162.12
MAPK3	24	26693231	26700010	6779	+	2615.87	0.000186472	0.0308842	0.440401	-2.27066	159.598	362.393
ENSOARG00020031492	14	63874087	63877190	3103	+	2386.21	0.000187233	0.0308842	3.12479	3.12479	361.359	115.643
ENSOARG00020023170	14	51132629	51139764	7135	+	656.199	0.000200554	0.032548	3.99652	3.99652	104.701	26.1981
NUSAP1	7	34997641	35027031	29390	+	733.64	0.000216955	0.0346508	3.01479	3.01479	109.964	36.475
ENSOARG00020025540	17	71219637	71219958	321	+	1019.28	0.000221941	0.0348933	1.86331	1.86331	132.664	71.1982
MS4A8	21	34406838	34445393	38555	+	2248.94	0.000237926	0.036831	3.07629	3.07629	339.357	110.314
ADGRE5	5	9669651	9691139	21488	-	9409.92	0.000244988	0.0373495	1.85523	1.85523	1222.62	659.012
IER5L	3	7290254	7291472	1218	+	553.987	0.000273296	0.0410433	3.76623	3.76623	87.214	23.1569
CFP	X	57198244	57203656	5412	+	3621.17	0.000280805	0.0415509	2.84985	2.84985	535.991	188.077
CD93	13	41436114	41444148	8034	-	214.51	0.000287572	0.0416741	0.282407	-3.54099	9.4076	33.3122
CD19	24	26417970	26424468	6498	-	1329.88	0.000289921	0.0416741	1.74172	1.74172	169.089	97.0814
MMP25	24	2973856	2984170	10314	+	443.507	0.000305701	0.0433235	3.44516	3.44516	68.5163	19.8877
ENSOARG00020024647	11	19076360	19091390	15030	+	637.733	0.000339165	0.0473983	0.231794	-4.31418	23.8883	103.059
ILK	15	46198340	46205534	7194	-	3653.51	0.000357728	0.0481574	0.457723	-2.18473	229.209	500.759
NUGGC	2	102421223	102470595	49372	-	448.962	0.000359487	0.0481574	2.96539	2.96539	67.4487	22.7453
EML2	14	52993774	53018552	24778	-	510.877	0.000362939	0.0481574	0.448914	-2.2276	31.4866	70.1396
NT5DC2	19	48374614	48425929	51315	+	6961.97	0.000364548	0.0481574	0.392124	-2.55021	391.994	999.667
SOD2	8	83701075	83713482	12407	-	2413.1	0.000368527	0.0481574	2.46999	2.46999	343.304	138.99
C15H11orf71	15	24644238	24646279	2041	-	260.95	0.000383937	0.0484566	0.379592	-2.63441	14.1186	37.1942
CYBA	14	13430838	13437743	6905	-	4249.17	0.000383942	0.0484566	1.81378	1.81378	547.692	301.962
RAB37	11	55983728	55992459	8731	-	934.358	0.000385264	0.0484566	0.43895	-2.27816	56.7299	129.24

## Sheet:  SupplementalTable 2 K-clusters
Supplemental Table 2 K- cluster algorithm reveals 5 modules of genes clusters.
	Cluster 1	Cluster 2	Cluster 3	Cluster 4	Cluster 5
	CD19	CALD1	BCL2A1	ACOD1	C1QA
	CD79B	CTNNA1	ERN1	CMPK2	C1QB
	CXCR2	CYBA	GADD45B	DTX3L	C1R
	FCGR3A	ILK	HMOX1	GBP6	CD93
	FGL2	MAPK3	NFKBIA	IFI6	CFP
	IGLL1	NCF1	SLC2A6	ISG15
	IL21R	XK	SOD2
	MS4A1
	MS4A7
	S100A12
	S100A8
	S100A9
	VNN2

## Sheet: SupplementalTable 3 K-cluster1 
Supplemental Table 3. Enriched pathways K Cluster 1
#category	term ID	term description	observed gene count	background gene count	strength	false discovery rate	matching proteins in your network (IDs)	matching proteins in your network (labels)
GO Process	GO:0006955	Immune response	11	1321	1.1	1.39e-07	9606.ENSP00000248598,9606.ENSP00000313419,9606.ENSP00000319635,9606.ENSP00000329312,9606.ENSP00000338010,9606.ENSP00000356946,9606.ENSP00000357721,9606.ENSP00000357726,9606.ENSP00000357727,9606.ENSP00000376544,9606.ENSP00000433277	FGL2,CD19,CXCR2,IGLL1,IL21R,FCGR3A,S100A8,S100A12,S100A9,CD79B,MS4A1
GO Process	GO:0045321	Leukocyte activation	8	574	1.32	4.88e-06	9606.ENSP00000248598,9606.ENSP00000313419,9606.ENSP00000319635,9606.ENSP00000338010,9606.ENSP00000356946,9606.ENSP00000357726,9606.ENSP00000376544,9606.ENSP00000433277	FGL2,CD19,CXCR2,IL21R,FCGR3A,S100A12,CD79B,MS4A1
GO Process	GO:0050853	B cell receptor signaling pathway	4	50	2.08	0.00011	9606.ENSP00000313419,9606.ENSP00000329312,9606.ENSP00000376544,9606.ENSP00000433277	CD19,IGLL1,CD79B,MS4A1
GO Process	GO:0002768	Immune response-regulating cell surface receptor signaling pathway	5	228	1.52	0.00056	9606.ENSP00000313419,9606.ENSP00000329312,9606.ENSP00000356946,9606.ENSP00000376544,9606.ENSP00000433277	CD19,IGLL1,FCGR3A,CD79B,MS4A1
GO Process	GO:0030593	Neutrophil chemotaxis	4	80	1.88	0.00056	9606.ENSP00000319635,9606.ENSP00000357721,9606.ENSP00000357726,9606.ENSP00000357727	CXCR2,S100A8,S100A12,S100A9
GO Process	GO:0046649	Lymphocyte activation	6	457	1.3	0.00056	9606.ENSP00000248598,9606.ENSP00000313419,9606.ENSP00000338010,9606.ENSP00000356946,9606.ENSP00000376544,9606.ENSP00000433277	FGL2,CD19,IL21R,FCGR3A,CD79B,MS4A1
GO Process	GO:0016064	Immunoglobulin mediated immune response	4	95	1.8	0.00059	9606.ENSP00000313419,9606.ENSP00000329312,9606.ENSP00000338010,9606.ENSP00000356946	CD19,IGLL1,IL21R,FCGR3A
GO Process	GO:0002250	Adaptive immune response	5	359	1.32	0.0022	9606.ENSP00000313419,9606.ENSP00000329312,9606.ENSP00000338010,9606.ENSP00000356946,9606.ENSP00000376544	CD19,IGLL1,IL21R,FCGR3A,CD79B
GO Process	GO:0070488	Neutrophil aggregation	2	2	3.18	0.0022	9606.ENSP00000357721,9606.ENSP00000357727	S100A8,S100A9
GO Process	GO:0002252	Immune effector process	5	375	1.31	0.0023	9606.ENSP00000248598,9606.ENSP00000313419,9606.ENSP00000329312,9606.ENSP00000338010,9606.ENSP00000356946	FGL2,CD19,IGLL1,IL21R,FCGR3A
GO Process	GO:0032119	Sequestering of zinc ion	2	4	2.88	0.0041	9606.ENSP00000357721,9606.ENSP00000357727	S100A8,S100A9
GO Process	GO:0050776	Regulation of immune response	6	844	1.03	0.005	9606.ENSP00000248598,9606.ENSP00000313419,9606.ENSP00000329312,9606.ENSP00000356946,9606.ENSP00000376544,9606.ENSP00000433277	FGL2,CD19,IGLL1,FCGR3A,CD79B,MS4A1
GO Process	GO:0050832	Defense response to fungus	3	62	1.87	0.0052	9606.ENSP00000357721,9606.ENSP00000357726,9606.ENSP00000357727	S100A8,S100A12,S100A9
GO Process	GO:0002684	Positive regulation of immune system process	6	874	1.02	0.0053	9606.ENSP00000313419,9606.ENSP00000319635,9606.ENSP00000329312,9606.ENSP00000356946,9606.ENSP00000376544,9606.ENSP00000433277	CD19,CXCR2,IGLL1,FCGR3A,CD79B,MS4A1
GO Process	GO:0007166	Cell surface receptor signaling pathway	8	2040	0.77	0.0054	9606.ENSP00000300184,9606.ENSP00000313419,9606.ENSP00000319635,9606.ENSP00000329312,9606.ENSP00000338010,9606.ENSP00000356946,9606.ENSP00000376544,9606.ENSP00000433277	MS4A7,CD19,CXCR2,IGLL1,IL21R,FCGR3A,CD79B,MS4A1
GO Process	GO:0018119	Peptidyl-cysteine S-nitrosylation	2	6	2.7	0.0055	9606.ENSP00000357721,9606.ENSP00000357727	S100A8,S100A9
GO Process	GO:0002682	Regulation of immune system process	7	1438	0.87	0.006	9606.ENSP00000248598,9606.ENSP00000313419,9606.ENSP00000319635,9606.ENSP00000329312,9606.ENSP00000356946,9606.ENSP00000376544,9606.ENSP00000433277	FGL2,CD19,CXCR2,IGLL1,FCGR3A,CD79B,MS4A1
GO Process	GO:0035425	Autocrine signaling	2	7	2.64	0.0065	9606.ENSP00000357721,9606.ENSP00000357727	S100A8,S100A9
GO Process	GO:0048584	Positive regulation of response to stimulus	8	2131	0.76	0.0065	9606.ENSP00000313419,9606.ENSP00000319635,9606.ENSP00000329312,9606.ENSP00000357721,9606.ENSP00000357726,9606.ENSP00000357727,9606.ENSP00000376544,9606.ENSP00000433277	CD19,CXCR2,IGLL1,S100A8,S100A12,S100A9,CD79B,MS4A1
GO Process	GO:0048583	Regulation of response to stimulus	10	3931	0.59	0.0066	9606.ENSP00000248598,9606.ENSP00000313419,9606.ENSP00000319635,9606.ENSP00000329312,9606.ENSP00000356946,9606.ENSP00000357721,9606.ENSP00000357726,9606.ENSP00000357727,9606.ENSP00000376544,9606.ENSP00000433277	FGL2,CD19,CXCR2,IGLL1,FCGR3A,S100A8,S100A12,S100A9,CD79B,MS4A1
GO Process	GO:0006954	Inflammatory response	5	538	1.15	0.0067	9606.ENSP00000319635,9606.ENSP00000356946,9606.ENSP00000357721,9606.ENSP00000357726,9606.ENSP00000357727	CXCR2,FCGR3A,S100A8,S100A12,S100A9
GO Process	GO:0002526	Acute inflammatory response	3	80	1.75	0.0076	9606.ENSP00000319635,9606.ENSP00000356946,9606.ENSP00000357721	CXCR2,FCGR3A,S100A8
GO Process	GO:0006959	Humoral immune response	4	268	1.35	0.0086	9606.ENSP00000329312,9606.ENSP00000357726,9606.ENSP00000357727,9606.ENSP00000433277	IGLL1,S100A12,S100A9,MS4A1
GO Process	GO:0002438	Acute inflammatory response to antigenic stimulus	2	12	2.4	0.0124	9606.ENSP00000319635,9606.ENSP00000356946	CXCR2,FCGR3A
GO Process	GO:0042742	Defense response to bacterium	4	306	1.3	0.0128	9606.ENSP00000329312,9606.ENSP00000357721,9606.ENSP00000357726,9606.ENSP00000357727	IGLL1,S100A8,S100A12,S100A9
GO Process	GO:0002544	Chronic inflammatory response	2	13	2.37	0.0137	9606.ENSP00000357721,9606.ENSP00000357727	S100A8,S100A9
GO Process	GO:0009617	Response to bacterium	5	663	1.06	0.0145	9606.ENSP00000329312,9606.ENSP00000357721,9606.ENSP00000357726,9606.ENSP00000357727,9606.ENSP00000433277	IGLL1,S100A8,S100A12,S100A9,MS4A1
GO Process	GO:0002285	Lymphocyte activation involved in immune response	3	130	1.54	0.0251	9606.ENSP00000248598,9606.ENSP00000313419,9606.ENSP00000356946	FGL2,CD19,FCGR3A
GO Process	GO:0030183	B cell differentiation	3	129	1.55	0.0251	9606.ENSP00000313419,9606.ENSP00000376544,9606.ENSP00000433277	CD19,CD79B,MS4A1
GO Process	GO:0045087	Innate immune response	5	754	1	0.0251	9606.ENSP00000329312,9606.ENSP00000356946,9606.ENSP00000357721,9606.ENSP00000357726,9606.ENSP00000357727	IGLL1,FCGR3A,S100A8,S100A12,S100A9
GO Process	GO:0002523	Leukocyte migration involved in inflammatory response	2	21	2.16	0.0298	9606.ENSP00000357721,9606.ENSP00000357727	S100A8,S100A9
GO Process	GO:0051707	Response to other organism	6	1328	0.84	0.0313	9606.ENSP00000329312,9606.ENSP00000356946,9606.ENSP00000357721,9606.ENSP00000357726,9606.ENSP00000357727,9606.ENSP00000433277	IGLL1,FCGR3A,S100A8,S100A12,S100A9,MS4A1
GO Process	GO:0050729	Positive regulation of inflammatory response	3	145	1.5	0.0314	9606.ENSP00000357721,9606.ENSP00000357726,9606.ENSP00000357727	S100A8,S100A12,S100A9
GO Process	GO:0002274	Myeloid leukocyte activation	3	150	1.48	0.0341	9606.ENSP00000319635,9606.ENSP00000356946,9606.ENSP00000357726	CXCR2,FCGR3A,S100A12
GO Process	GO:0050896	Response to stimulus	12	7835	0.37	0.0351	9606.ENSP00000248598,9606.ENSP00000300184,9606.ENSP00000313419,9606.ENSP00000319635,9606.ENSP00000329312,9606.ENSP00000338010,9606.ENSP00000356946,9606.ENSP00000357721,9606.ENSP00000357726,9606.ENSP00000357727,9606.ENSP00000376544,9606.ENSP00000433277	FGL2,MS4A7,CD19,CXCR2,IGLL1,IL21R,FCGR3A,S100A8,S100A12,S100A9,CD79B,MS4A1
GO Process	GO:0006952	Defense response	6	1394	0.81	0.0369	9606.ENSP00000319635,9606.ENSP00000329312,9606.ENSP00000356946,9606.ENSP00000357721,9606.ENSP00000357726,9606.ENSP00000357727	CXCR2,IGLL1,FCGR3A,S100A8,S100A12,S100A9
GO Process	GO:0051092	Positive regulation of NF-kappaB transcription factor activity	3	157	1.46	0.0369	9606.ENSP00000357721,9606.ENSP00000357726,9606.ENSP00000357727	S100A8,S100A12,S100A9
GO Process	GO:0051716	Cellular response to stimulus	11	6357	0.42	0.039	9606.ENSP00000300184,9606.ENSP00000313419,9606.ENSP00000319635,9606.ENSP00000329312,9606.ENSP00000338010,9606.ENSP00000356946,9606.ENSP00000357721,9606.ENSP00000357726,9606.ENSP00000357727,9606.ENSP00000376544,9606.ENSP00000433277	MS4A7,CD19,CXCR2,IGLL1,IL21R,FCGR3A,S100A8,S100A12,S100A9,CD79B,MS4A1
GO Process	GO:0023052	Signaling	10	5057	0.48	0.0402	9606.ENSP00000300184,9606.ENSP00000313419,9606.ENSP00000319635,9606.ENSP00000329312,9606.ENSP00000338010,9606.ENSP00000356946,9606.ENSP00000357721,9606.ENSP00000357727,9606.ENSP00000376544,9606.ENSP00000433277	MS4A7,CD19,CXCR2,IGLL1,IL21R,FCGR3A,S100A8,S100A9,CD79B,MS4A1
GO Process	GO:0032103	Positive regulation of response to external stimulus	4	453	1.13	0.0423	9606.ENSP00000319635,9606.ENSP00000357721,9606.ENSP00000357726,9606.ENSP00000357727	CXCR2,S100A8,S100A12,S100A9
GO Process	GO:0007154	Cell communication	10	5165	0.47	0.0472	9606.ENSP00000300184,9606.ENSP00000313419,9606.ENSP00000319635,9606.ENSP00000329312,9606.ENSP00000338010,9606.ENSP00000356946,9606.ENSP00000357721,9606.ENSP00000357727,9606.ENSP00000376544,9606.ENSP00000433277	MS4A7,CD19,CXCR2,IGLL1,IL21R,FCGR3A,S100A8,S100A9,CD79B,MS4A1
GO Function	GO:0050786	RAGE receptor binding	3	11	2.62	0.0004	9606.ENSP00000357721,9606.ENSP00000357726,9606.ENSP00000357727	S100A8,S100A12,S100A9
GO Function	GO:0035662	Toll-like receptor 4 binding	2	4	2.88	0.0148	9606.ENSP00000357721,9606.ENSP00000357727	S100A8,S100A9
GO Function	GO:0048306	Calcium-dependent protein binding	3	82	1.74	0.0184	9606.ENSP00000357721,9606.ENSP00000357726,9606.ENSP00000357727	S100A8,S100A12,S100A9
GO Function	GO:0050544	Arachidonic acid binding	2	6	2.7	0.0184	9606.ENSP00000357721,9606.ENSP00000357727	S100A8,S100A9
GO Component	GO:0009897	External side of plasma membrane	7	388	1.44	3.9e-06	9606.ENSP00000313419,9606.ENSP00000319635,9606.ENSP00000329312,9606.ENSP00000338010,9606.ENSP00000356946,9606.ENSP00000376544,9606.ENSP00000433277	CD19,CXCR2,IGLL1,IL21R,FCGR3A,CD79B,MS4A1
GO Component	GO:0071944	Cell periphery	13	6015	0.52	0.00014	9606.ENSP00000248598,9606.ENSP00000300184,9606.ENSP00000313419,9606.ENSP00000319635,9606.ENSP00000322276,9606.ENSP00000329312,9606.ENSP00000338010,9606.ENSP00000356946,9606.ENSP00000357721,9606.ENSP00000357726,9606.ENSP00000357727,9606.ENSP00000376544,9606.ENSP00000433277	FGL2,MS4A7,CD19,CXCR2,VNN2,IGLL1,IL21R,FCGR3A,S100A8,S100A12,S100A9,CD79B,MS4A1
GO Component	GO:0005886	Plasma membrane	12	5544	0.52	0.00098	9606.ENSP00000300184,9606.ENSP00000313419,9606.ENSP00000319635,9606.ENSP00000322276,9606.ENSP00000329312,9606.ENSP00000338010,9606.ENSP00000356946,9606.ENSP00000357721,9606.ENSP00000357726,9606.ENSP00000357727,9606.ENSP00000376544,9606.ENSP00000433277	MS4A7,CD19,CXCR2,VNN2,IGLL1,IL21R,FCGR3A,S100A8,S100A12,S100A9,CD79B,MS4A1
GO Component	GO:0005576	Extracellular region	10	4175	0.56	0.0095	9606.ENSP00000248598,9606.ENSP00000313419,9606.ENSP00000322276,9606.ENSP00000329312,9606.ENSP00000356946,9606.ENSP00000357721,9606.ENSP00000357726,9606.ENSP00000357727,9606.ENSP00000376544,9606.ENSP00000433277	FGL2,CD19,VNN2,IGLL1,FCGR3A,S100A8,S100A12,S100A9,CD79B,MS4A1
GO Component	GO:0005615	Extracellular space	9	3247	0.62	0.01	9606.ENSP00000248598,9606.ENSP00000313419,9606.ENSP00000329312,9606.ENSP00000356946,9606.ENSP00000357721,9606.ENSP00000357726,9606.ENSP00000357727,9606.ENSP00000376544,9606.ENSP00000433277	FGL2,CD19,IGLL1,FCGR3A,S100A8,S100A12,S100A9,CD79B,MS4A1
GO Component	GO:0019814	Immunoglobulin complex	2	25	2.08	0.0357	9606.ENSP00000329312,9606.ENSP00000376544	IGLL1,CD79B
GO Component	GO:0030141	Secretory granule	5	873	0.94	0.0357	9606.ENSP00000248598,9606.ENSP00000319635,9606.ENSP00000357721,9606.ENSP00000357726,9606.ENSP00000357727	FGL2,CXCR2,S100A8,S100A12,S100A9
GO Component	GO:0031982	Vesicle	9	3957	0.54	0.0357	9606.ENSP00000248598,9606.ENSP00000313419,9606.ENSP00000319635,9606.ENSP00000356946,9606.ENSP00000357721,9606.ENSP00000357726,9606.ENSP00000357727,9606.ENSP00000376544,9606.ENSP00000433277	FGL2,CD19,CXCR2,FCGR3A,S100A8,S100A12,S100A9,CD79B,MS4A1
GO Component	GO:0070062	Extracellular exosome	7	2096	0.7	0.0357	9606.ENSP00000248598,9606.ENSP00000313419,9606.ENSP00000356946,9606.ENSP00000357721,9606.ENSP00000357727,9606.ENSP00000376544,9606.ENSP00000433277	FGL2,CD19,FCGR3A,S100A8,S100A9,CD79B,MS4A1
STRING clusters	CL:19240	Metal sequestration by antimicrobial proteins, and Regulation of endothelin production	3	6	2.88	8.59e-05	9606.ENSP00000357721,9606.ENSP00000357726,9606.ENSP00000357727	S100A8,S100A12,S100A9
STRING clusters	CL:17204	Mixed, incl. Immunoglobulin complex, and Immunoglobulin binding	3	57	1.9	0.0069	9606.ENSP00000300184,9606.ENSP00000329312,9606.ENSP00000433277	MS4A7,IGLL1,MS4A1
STRING clusters	CL:17286	Mixed, incl. Membrane-spanning 4-domains subfamily A, and Positive regulation of protein serine/threonine phosphatase activity	2	12	2.4	0.0277	9606.ENSP00000300184,9606.ENSP00000433277	MS4A7,MS4A1
STRING clusters	CL:15542	Mixed, incl. T cell receptor complex, and Hepatic veno-occlusive disease	2	20	2.18	0.0468	9606.ENSP00000313419,9606.ENSP00000356946	CD19,FCGR3A
Reactome	HSA-168256	Immune System	9	1979	0.84	0.0012	9606.ENSP00000248598,9606.ENSP00000313419,9606.ENSP00000319635,9606.ENSP00000338010,9606.ENSP00000356946,9606.ENSP00000357721,9606.ENSP00000357726,9606.ENSP00000357727,9606.ENSP00000376544	FGL2,CD19,CXCR2,IL21R,FCGR3A,S100A8,S100A12,S100A9,CD79B
Reactome	HSA-168249	Innate Immune System	7	1041	1.01	0.0017	9606.ENSP00000248598,9606.ENSP00000313419,9606.ENSP00000319635,9606.ENSP00000356946,9606.ENSP00000357721,9606.ENSP00000357726,9606.ENSP00000357727	FGL2,CD19,CXCR2,FCGR3A,S100A8,S100A12,S100A9
Reactome	HSA-6798695	Neutrophil degranulation	5	476	1.2	0.0071	9606.ENSP00000248598,9606.ENSP00000319635,9606.ENSP00000357721,9606.ENSP00000357726,9606.ENSP00000357727	FGL2,CXCR2,S100A8,S100A12,S100A9
Reactome	HSA-6799990	Metal sequestration by antimicrobial proteins	2	6	2.7	0.0071	9606.ENSP00000357721,9606.ENSP00000357727	S100A8,S100A9
Reactome	HSA-1280218	Adaptive Immune System	5	758	1	0.0224	9606.ENSP00000313419,9606.ENSP00000356946,9606.ENSP00000357721,9606.ENSP00000357727,9606.ENSP00000376544	CD19,FCGR3A,S100A8,S100A9,CD79B
Reactome	HSA-166058	MyD88:MAL(TIRAP) cascade initiated on plasma membrane	3	109	1.62	0.0224	9606.ENSP00000357721,9606.ENSP00000357726,9606.ENSP00000357727	S100A8,S100A12,S100A9
Reactome	HSA-5602498	MyD88 deficiency (TLR2/4)	2	17	2.25	0.0224	9606.ENSP00000357721,9606.ENSP00000357727	S100A8,S100A9
Reactome	HSA-5603041	IRAK4 deficiency (TLR2/4)	2	18	2.23	0.0224	9606.ENSP00000357721,9606.ENSP00000357727	S100A8,S100A9
Reactome	HSA-5668599	RHO GTPases Activate NADPH Oxidases	2	24	2.1	0.0224	9606.ENSP00000357721,9606.ENSP00000357727	S100A8,S100A9
Reactome	HSA-5686938	Regulation of TLR by endogenous ligand	2	20	2.18	0.0224	9606.ENSP00000357721,9606.ENSP00000357727	S100A8,S100A9
Reactome	HSA-983695	Antigen activates B Cell Receptor (BCR) leading to generation of second messengers	2	34	1.95	0.0317	9606.ENSP00000313419,9606.ENSP00000376544	CD19,CD79B
Monarch	HP:0002721	Immunodeficiency	6	192	1.68	1.88e-05	9606.ENSP00000313419,9606.ENSP00000329312,9606.ENSP00000338010,9606.ENSP00000356946,9606.ENSP00000376544,9606.ENSP00000433277	CD19,IGLL1,IL21R,FCGR3A,CD79B,MS4A1
Monarch	HP:0002110	Bronchiectasis	5	124	1.79	8.36e-05	9606.ENSP00000313419,9606.ENSP00000329312,9606.ENSP00000338010,9606.ENSP00000376544,9606.ENSP00000433277	CD19,IGLL1,IL21R,CD79B,MS4A1
Monarch	HP:0000246	Sinusitis	5	139	1.74	8.72e-05	9606.ENSP00000313419,9606.ENSP00000329312,9606.ENSP00000338010,9606.ENSP00000356946,9606.ENSP00000376544	CD19,IGLL1,IL21R,FCGR3A,CD79B
Monarch	HP:0001739	Abnormal nasopharynx morphology	5	153	1.69	8.72e-05	9606.ENSP00000313419,9606.ENSP00000338010,9606.ENSP00000356946,9606.ENSP00000376544,9606.ENSP00000433277	CD19,IL21R,FCGR3A,CD79B,MS4A1
Monarch	HP:0002788	Recurrent upper respiratory tract infections	5	136	1.75	8.72e-05	9606.ENSP00000313419,9606.ENSP00000338010,9606.ENSP00000356946,9606.ENSP00000376544,9606.ENSP00000433277	CD19,IL21R,FCGR3A,CD79B,MS4A1
Monarch	HP:0025426	Abnormal bronchus morphology	5	151	1.7	8.72e-05	9606.ENSP00000313419,9606.ENSP00000329312,9606.ENSP00000338010,9606.ENSP00000376544,9606.ENSP00000433277	CD19,IGLL1,IL21R,CD79B,MS4A1
Monarch	HP:0002087	Abnormality of the upper respiratory tract	6	398	1.36	0.00013	9606.ENSP00000313419,9606.ENSP00000329312,9606.ENSP00000338010,9606.ENSP00000356946,9606.ENSP00000376544,9606.ENSP00000433277	CD19,IGLL1,IL21R,FCGR3A,CD79B,MS4A1
Monarch	HP:0000388	Otitis media	5	203	1.57	0.00017	9606.ENSP00000313419,9606.ENSP00000329312,9606.ENSP00000356946,9606.ENSP00000376544,9606.ENSP00000433277	CD19,IGLL1,FCGR3A,CD79B,MS4A1
Monarch	HP:0002205	Recurrent respiratory infections	6	472	1.28	0.00026	9606.ENSP00000313419,9606.ENSP00000329312,9606.ENSP00000338010,9606.ENSP00000356946,9606.ENSP00000376544,9606.ENSP00000433277	CD19,IGLL1,IL21R,FCGR3A,CD79B,MS4A1
Monarch	HP:0031409	Abnormal lymphocyte physiology	5	226	1.53	0.00026	9606.ENSP00000313419,9606.ENSP00000329312,9606.ENSP00000356946,9606.ENSP00000376544,9606.ENSP00000433277	CD19,IGLL1,FCGR3A,CD79B,MS4A1
Monarch	HP:0002090	Pneumonia	5	245	1.49	0.0003	9606.ENSP00000313419,9606.ENSP00000329312,9606.ENSP00000338010,9606.ENSP00000376544,9606.ENSP00000433277	CD19,IGLL1,IL21R,CD79B,MS4A1
Monarch	HP:0000389	Chronic otitis media	4	107	1.75	0.0005	9606.ENSP00000313419,9606.ENSP00000329312,9606.ENSP00000376544,9606.ENSP00000433277	CD19,IGLL1,CD79B,MS4A1
Monarch	HP:0011947	Respiratory tract infection	6	556	1.21	0.00051	9606.ENSP00000313419,9606.ENSP00000329312,9606.ENSP00000338010,9606.ENSP00000356946,9606.ENSP00000376544,9606.ENSP00000433277	CD19,IGLL1,IL21R,FCGR3A,CD79B,MS4A1
Monarch	HP:0002837	Recurrent bronchitis	3	30	2.18	0.00078	9606.ENSP00000313419,9606.ENSP00000376544,9606.ENSP00000433277	CD19,CD79B,MS4A1
Monarch	HP:0004313	Decreased circulating antibody level	4	169	1.55	0.0022	9606.ENSP00000313419,9606.ENSP00000329312,9606.ENSP00000376544,9606.ENSP00000433277	CD19,IGLL1,CD79B,MS4A1
Monarch	HP:0032101	Unusual infection	6	748	1.08	0.0023	9606.ENSP00000313419,9606.ENSP00000329312,9606.ENSP00000338010,9606.ENSP00000356946,9606.ENSP00000376544,9606.ENSP00000433277	CD19,IGLL1,IL21R,FCGR3A,CD79B,MS4A1
Monarch	HP:0011108	Recurrent sinusitis	3	51	1.95	0.0029	9606.ENSP00000313419,9606.ENSP00000338010,9606.ENSP00000356946	CD19,IL21R,FCGR3A
Monarch	HP:0001881	Abnormal leukocyte morphology	5	517	1.17	0.0054	9606.ENSP00000313419,9606.ENSP00000329312,9606.ENSP00000356946,9606.ENSP00000376544,9606.ENSP00000433277	CD19,IGLL1,FCGR3A,CD79B,MS4A1
Monarch	HP:0010987	Abnormal cellular immune system morphology	5	517	1.17	0.0054	9606.ENSP00000313419,9606.ENSP00000329312,9606.ENSP00000356946,9606.ENSP00000376544,9606.ENSP00000433277	CD19,IGLL1,FCGR3A,CD79B,MS4A1
Monarch	HP:0012115	Hepatitis	3	74	1.79	0.0057	9606.ENSP00000329312,9606.ENSP00000338010,9606.ENSP00000376544	IGLL1,IL21R,CD79B
Monarch	HP:0000509	Conjunctivitis	3	79	1.76	0.0065	9606.ENSP00000313419,9606.ENSP00000329312,9606.ENSP00000376544	CD19,IGLL1,CD79B
Monarch	HP:0012649	Increased inflammatory response	6	981	0.97	0.0065	9606.ENSP00000313419,9606.ENSP00000329312,9606.ENSP00000338010,9606.ENSP00000356946,9606.ENSP00000376544,9606.ENSP00000433277	CD19,IGLL1,IL21R,FCGR3A,CD79B,MS4A1
Monarch	HP:0006783	Posterior pharyngeal cleft	2	12	2.4	0.0108	9606.ENSP00000313419,9606.ENSP00000433277	CD19,MS4A1
Monarch	HP:0000403	Recurrent otitis media	3	121	1.57	0.0193	9606.ENSP00000313419,9606.ENSP00000356946,9606.ENSP00000376544	CD19,FCGR3A,CD79B
Monarch	HP:0004432	Agammaglobulinemia	2	17	2.25	0.0193	9606.ENSP00000329312,9606.ENSP00000376544	IGLL1,CD79B
Monarch	HP:0100723	Gastrointestinal stroma tumor	2	17	2.25	0.0193	9606.ENSP00000313419,9606.ENSP00000433277	CD19,MS4A1
Monarch	HP:0011893	Abnormal leukocyte count	4	367	1.22	0.0205	9606.ENSP00000313419,9606.ENSP00000329312,9606.ENSP00000376544,9606.ENSP00000433277	CD19,IGLL1,CD79B,MS4A1
Monarch	HP:0004332	Abnormal lymphocyte morphology	3	149	1.48	0.0303	9606.ENSP00000313419,9606.ENSP00000356946,9606.ENSP00000433277	CD19,FCGR3A,MS4A1
Monarch	HP:0200043	Verrucae	2	23	2.12	0.0303	9606.ENSP00000329312,9606.ENSP00000376544	IGLL1,CD79B
Monarch	HP:0002718	Recurrent bacterial infections	3	169	1.43	0.0419	9606.ENSP00000313419,9606.ENSP00000329312,9606.ENSP00000376544	CD19,IGLL1,CD79B
Monarch	HP:0001392	Abnormality of the liver	5	895	0.93	0.0436	9606.ENSP00000313419,9606.ENSP00000329312,9606.ENSP00000338010,9606.ENSP00000376544,9606.ENSP00000433277	CD19,IGLL1,IL21R,CD79B,MS4A1
DISEASES	DOID:2115	B cell deficiency	3	38	2.08	0.0107	9606.ENSP00000313419,9606.ENSP00000329312,9606.ENSP00000433277	CD19,IGLL1,MS4A1
DISEASES	DOID:2914	Immune system disease	6	675	1.13	0.0107	9606.ENSP00000248598,9606.ENSP00000313419,9606.ENSP00000329312,9606.ENSP00000356946,9606.ENSP00000376544,9606.ENSP00000433277	FGL2,CD19,IGLL1,FCGR3A,CD79B,MS4A1
DISEASES	DOID:612	Primary immunodeficiency disease	5	470	1.21	0.0134	9606.ENSP00000248598,9606.ENSP00000313419,9606.ENSP00000329312,9606.ENSP00000356946,9606.ENSP00000433277	FGL2,CD19,IGLL1,FCGR3A,MS4A1
DISEASES	DOID:12177	Common variable immunodeficiency	2	13	2.37	0.0482	9606.ENSP00000313419,9606.ENSP00000433277	CD19,MS4A1
DISEASES	DOID:417	Autoimmune disease	4	317	1.28	0.0482	9606.ENSP00000248598,9606.ENSP00000313419,9606.ENSP00000356946,9606.ENSP00000433277	FGL2,CD19,FCGR3A,MS4A1
TISSUES	BTO:0000570	Hematopoietic system	13	2755	0.85	1.95e-08	9606.ENSP00000248598,9606.ENSP00000300184,9606.ENSP00000313419,9606.ENSP00000319635,9606.ENSP00000322276,9606.ENSP00000329312,9606.ENSP00000338010,9606.ENSP00000356946,9606.ENSP00000357721,9606.ENSP00000357726,9606.ENSP00000357727,9606.ENSP00000376544,9606.ENSP00000433277	FGL2,MS4A7,CD19,CXCR2,VNN2,IGLL1,IL21R,FCGR3A,S100A8,S100A12,S100A9,CD79B,MS4A1
TISSUES	BTO:0000089	Blood	10	1824	0.92	1.27e-05	9606.ENSP00000248598,9606.ENSP00000300184,9606.ENSP00000313419,9606.ENSP00000319635,9606.ENSP00000322276,9606.ENSP00000356946,9606.ENSP00000357721,9606.ENSP00000357726,9606.ENSP00000357727,9606.ENSP00000433277	FGL2,MS4A7,CD19,CXCR2,VNN2,FCGR3A,S100A8,S100A12,S100A9,MS4A1
TISSUES	BTO:0000751	Leukocyte	7	924	1.06	0.00055	9606.ENSP00000313419,9606.ENSP00000322276,9606.ENSP00000356946,9606.ENSP00000357721,9606.ENSP00000357726,9606.ENSP00000357727,9606.ENSP00000433277	CD19,VNN2,FCGR3A,S100A8,S100A12,S100A9,MS4A1
TISSUES	BTO:0000130	Neutrophil	3	42	2.03	0.0008	9606.ENSP00000322276,9606.ENSP00000357721,9606.ENSP00000357726	VNN2,S100A8,S100A12
TISSUES	BTO:0000753	Lymphoid tissue	8	1600	0.88	0.0008	9606.ENSP00000300184,9606.ENSP00000313419,9606.ENSP00000329312,9606.ENSP00000338010,9606.ENSP00000356946,9606.ENSP00000357727,9606.ENSP00000376544,9606.ENSP00000433277	MS4A7,CD19,IGLL1,IL21R,FCGR3A,S100A9,CD79B,MS4A1
TISSUES	BTO:0001044	Phagocyte	4	135	1.65	0.0008	9606.ENSP00000322276,9606.ENSP00000356946,9606.ENSP00000357721,9606.ENSP00000357726	VNN2,FCGR3A,S100A8,S100A12
TISSUES	BTO:0003366	Robust nucleus of arcopallium	2	2	3.18	0.0008	9606.ENSP00000357721,9606.ENSP00000357727	S100A8,S100A9
TISSUES	BTO:0003390	High vocal center	2	2	3.18	0.0008	9606.ENSP00000357721,9606.ENSP00000357727	S100A8,S100A9
TISSUES	BTO:0003405	Mesopallium	2	3	3	0.00088	9606.ENSP00000357721,9606.ENSP00000357727	S100A8,S100A9
TISSUES	BTO:0000603	pre-B acute lymphoblastic leukemia cell line	2	8	2.58	0.0029	9606.ENSP00000313419,9606.ENSP00000329312	CD19,IGLL1
TISSUES	BTO:0001522	B-lymphocyte cell line	3	119	1.58	0.0096	9606.ENSP00000313419,9606.ENSP00000338010,9606.ENSP00000433277	CD19,IL21R,MS4A1
TISSUES	BTO:0000855	Lymph	3	177	1.41	0.0286	9606.ENSP00000338010,9606.ENSP00000376544,9606.ENSP00000433277	IL21R,CD79B,MS4A1
COMPARTMENTS	GOCC:1990661	S100A8 complex	3	5	2.96	1.8e-05	9606.ENSP00000357721,9606.ENSP00000357726,9606.ENSP00000357727	S100A8,S100A12,S100A9
COMPARTMENTS	GOCC:1990662	S100A9 complex	3	4	3.06	1.8e-05	9606.ENSP00000357721,9606.ENSP00000357726,9606.ENSP00000357727	S100A8,S100A12,S100A9
COMPARTMENTS	GOCC:0019814	Immunoglobulin complex	4	49	2.09	2.51e-05	9606.ENSP00000313419,9606.ENSP00000329312,9606.ENSP00000356946,9606.ENSP00000376544	CD19,IGLL1,FCGR3A,CD79B
COMPARTMENTS	GOCC:0016021	Integral component of membrane	8	1507	0.91	0.00062	9606.ENSP00000313419,9606.ENSP00000319635,9606.ENSP00000338010,9606.ENSP00000357721,9606.ENSP00000357726,9606.ENSP00000357727,9606.ENSP00000376544,9606.ENSP00000433277	CD19,CXCR2,IL21R,S100A8,S100A12,S100A9,CD79B,MS4A1
COMPARTMENTS	GOCC:0005576	Extracellular region	8	2079	0.77	0.0032	9606.ENSP00000248598,9606.ENSP00000313419,9606.ENSP00000322276,9606.ENSP00000356946,9606.ENSP00000357721,9606.ENSP00000357726,9606.ENSP00000357727,9606.ENSP00000376544	FGL2,CD19,VNN2,FCGR3A,S100A8,S100A12,S100A9,CD79B
COMPARTMENTS	GOCC:0035369	pre-B cell receptor complex	2	6	2.7	0.0032	9606.ENSP00000329312,9606.ENSP00000376544	IGLL1,CD79B
COMPARTMENTS	GOCC:0098796	Membrane protein complex	7	1353	0.89	0.0032	9606.ENSP00000313419,9606.ENSP00000329312,9606.ENSP00000356946,9606.ENSP00000357721,9606.ENSP00000357726,9606.ENSP00000357727,9606.ENSP00000376544	CD19,IGLL1,FCGR3A,S100A8,S100A12,S100A9,CD79B
COMPARTMENTS	GOCC:1990660	Calprotectin complex	2	5	2.78	0.0032	9606.ENSP00000357726,9606.ENSP00000357727	S100A12,S100A9
COMPARTMENTS	GOCC:0016020	Membrane	11	5715	0.46	0.011	9606.ENSP00000300184,9606.ENSP00000313419,9606.ENSP00000319635,9606.ENSP00000329312,9606.ENSP00000338010,9606.ENSP00000356946,9606.ENSP00000357721,9606.ENSP00000357726,9606.ENSP00000357727,9606.ENSP00000376544,9606.ENSP00000433277	MS4A7,CD19,CXCR2,IGLL1,IL21R,FCGR3A,S100A8,S100A12,S100A9,CD79B,MS4A1
COMPARTMENTS	GOCC:0071735	IgG immunoglobulin complex	2	14	2.34	0.011	9606.ENSP00000313419,9606.ENSP00000356946	CD19,FCGR3A
COMPARTMENTS	GOCC:0005886	Plasma membrane	9	3535	0.59	0.0131	9606.ENSP00000313419,9606.ENSP00000319635,9606.ENSP00000338010,9606.ENSP00000356946,9606.ENSP00000357721,9606.ENSP00000357726,9606.ENSP00000357727,9606.ENSP00000376544,9606.ENSP00000433277	CD19,CXCR2,IL21R,FCGR3A,S100A8,S100A12,S100A9,CD79B,MS4A1
COMPARTMENTS	GOCC:0019815	B cell receptor complex	2	17	2.25	0.0131	9606.ENSP00000313419,9606.ENSP00000376544	CD19,CD79B
COMPARTMENTS	GOCC:0009986	Cell surface	4	438	1.14	0.0233	9606.ENSP00000313419,9606.ENSP00000319635,9606.ENSP00000356946,9606.ENSP00000433277	CD19,CXCR2,FCGR3A,MS4A1
COMPARTMENTS	GOCC:0031982	Vesicle	7	2125	0.7	0.0234	9606.ENSP00000248598,9606.ENSP00000313419,9606.ENSP00000319635,9606.ENSP00000356946,9606.ENSP00000357721,9606.ENSP00000357726,9606.ENSP00000357727	FGL2,CD19,CXCR2,FCGR3A,S100A8,S100A12,S100A9
COMPARTMENTS	GOCC:0065010	Extracellular membrane-bounded organelle	4	473	1.11	0.0275	9606.ENSP00000313419,9606.ENSP00000356946,9606.ENSP00000357721,9606.ENSP00000357727	CD19,FCGR3A,S100A8,S100A9
COMPARTMENTS	GOCC:1903561	Extracellular vesicle	4	500	1.08	0.0321	9606.ENSP00000313419,9606.ENSP00000356946,9606.ENSP00000357721,9606.ENSP00000357727	CD19,FCGR3A,S100A8,S100A9
COMPARTMENTS	GOCC:0005615	Extracellular space	5	1027	0.87	0.0405	9606.ENSP00000248598,9606.ENSP00000313419,9606.ENSP00000356946,9606.ENSP00000357721,9606.ENSP00000357727	FGL2,CD19,FCGR3A,S100A8,S100A9
UniProt Keywords	KW-0145	Chemotaxis	3	94	1.68	0.0111	9606.ENSP00000319635,9606.ENSP00000357721,9606.ENSP00000357727	CXCR2,S100A8,S100A9
UniProt Keywords	KW-0391	Immunity	5	537	1.15	0.0111	9606.ENSP00000313419,9606.ENSP00000357721,9606.ENSP00000357726,9606.ENSP00000357727,9606.ENSP00000376544	CD19,S100A8,S100A12,S100A9,CD79B
UniProt Keywords	KW-0929	Antimicrobial	3	93	1.69	0.0111	9606.ENSP00000357721,9606.ENSP00000357726,9606.ENSP00000357727	S100A8,S100A12,S100A9
UniProt Keywords	KW-1003	Cell membrane	9	3277	0.62	0.0111	9606.ENSP00000313419,9606.ENSP00000319635,9606.ENSP00000322276,9606.ENSP00000356946,9606.ENSP00000357721,9606.ENSP00000357726,9606.ENSP00000357727,9606.ENSP00000376544,9606.ENSP00000433277	CD19,CXCR2,VNN2,FCGR3A,S100A8,S100A12,S100A9,CD79B,MS4A1
UniProt Keywords	KW-0393	Immunoglobulin domain	4	463	1.12	0.0212	9606.ENSP00000313419,9606.ENSP00000329312,9606.ENSP00000356946,9606.ENSP00000376544	CD19,IGLL1,FCGR3A,CD79B
UniProt Keywords	KW-0395	Inflammatory response	3	163	1.45	0.0212	9606.ENSP00000357721,9606.ENSP00000357726,9606.ENSP00000357727	S100A8,S100A12,S100A9
UniProt Keywords	KW-1015	Disulfide bond	8	3338	0.56	0.0375	9606.ENSP00000248598,9606.ENSP00000313419,9606.ENSP00000319635,9606.ENSP00000329312,9606.ENSP00000338010,9606.ENSP00000356946,9606.ENSP00000376544,9606.ENSP00000433277	FGL2,CD19,CXCR2,IGLL1,IL21R,FCGR3A,CD79B,MS4A1
UniProt Keywords	KW-0472	Membrane	11	7068	0.37	0.0377	9606.ENSP00000300184,9606.ENSP00000313419,9606.ENSP00000319635,9606.ENSP00000322276,9606.ENSP00000338010,9606.ENSP00000356946,9606.ENSP00000357721,9606.ENSP00000357726,9606.ENSP00000357727,9606.ENSP00000376544,9606.ENSP00000433277	MS4A7,CD19,CXCR2,VNN2,IL21R,FCGR3A,S100A8,S100A12,S100A9,CD79B,MS4A1
UniProt Keywords	KW-0702	S-nitrosylation	2	56	1.73	0.0479	9606.ENSP00000357721,9606.ENSP00000357727	S100A8,S100A9
UniProt Keywords	KW-0964	Secreted	6	1839	0.69	0.0479	9606.ENSP00000248598,9606.ENSP00000329312,9606.ENSP00000356946,9606.ENSP00000357721,9606.ENSP00000357726,9606.ENSP00000357727	FGL2,IGLL1,FCGR3A,S100A8,S100A12,S100A9
InterPro	IPR001751	S100/Calcium binding protein 7/8-like, conserved site	3	25	2.26	0.0052	9606.ENSP00000357721,9606.ENSP00000357726,9606.ENSP00000357727	S100A8,S100A12,S100A9
InterPro	IPR013787	S100/CaBP-9k-type, calcium binding, subdomain	3	28	2.21	0.0052	9606.ENSP00000357721,9606.ENSP00000357726,9606.ENSP00000357727	S100A8,S100A12,S100A9
SMART	SM01394	S-100/ICaBP type calcium binding domain	3	29	2.2	0.0009	9606.ENSP00000357721,9606.ENSP00000357726,9606.ENSP00000357727	S100A8,S100A12,S100A9

## Sheet: SupplementalTable 4 K-culster 2
Supplemental Table 4. Enriched pathways K Cluster 2
#category	term ID	term description	observed gene count	background gene count	strength	false discovery rate	matching proteins in your network (IDs)	matching proteins in your network (labels)
GO Function	GO:0016175	Superoxide-generating NAD(P)H oxidase activity	2	10	2.69	0.0468	9606.ENSP00000261623,9606.ENSP00000289473	CYBA,NCF1
GO Component	GO:0005925	Focal adhesion	4	416	1.37	0.0272	9606.ENSP00000261623,9606.ENSP00000263025,9606.ENSP00000304669,9606.ENSP00000379975	CYBA,MAPK3,CTNNA1,ILK
GO Component	GO:0043020	NADPH oxidase complex	2	15	2.52	0.0272	9606.ENSP00000261623,9606.ENSP00000289473	CYBA,NCF1
GO Component	GO:0070161	Anchoring junction	5	1325	0.97	0.0335	9606.ENSP00000261623,9606.ENSP00000263025,9606.ENSP00000304669,9606.ENSP00000379975,9606.ENSP00000480301	CYBA,MAPK3,CTNNA1,ILK,IQSEC1
KEGG	hsa05140	Leishmaniasis	3	69	2.03	0.00053	9606.ENSP00000261623,9606.ENSP00000263025,9606.ENSP00000289473	CYBA,MAPK3,NCF1
KEGG	hsa05213	Endometrial cancer	3	58	2.11	0.00053	9606.ENSP00000263025,9606.ENSP00000304669,9606.ENSP00000379975	MAPK3,CTNNA1,ILK
KEGG	hsa04380	Osteoclast differentiation	3	120	1.79	0.0012	9606.ENSP00000261623,9606.ENSP00000263025,9606.ENSP00000289473	CYBA,MAPK3,NCF1
KEGG	hsa04670	Leukocyte transendothelial migration	3	111	1.82	0.0012	9606.ENSP00000261623,9606.ENSP00000289473,9606.ENSP00000304669	CYBA,NCF1,CTNNA1
KEGG	hsa05020	Prion disease	3	263	1.45	0.0087	9606.ENSP00000261623,9606.ENSP00000263025,9606.ENSP00000289473	CYBA,MAPK3,NCF1
KEGG	hsa04520	Adherens junction	2	69	1.85	0.0198	9606.ENSP00000263025,9606.ENSP00000304669	MAPK3,CTNNA1
KEGG	hsa05100	Bacterial invasion of epithelial cells	2	70	1.85	0.0198	9606.ENSP00000304669,9606.ENSP00000379975	CTNNA1,ILK
KEGG	hsa04666	Fc gamma R-mediated phagocytosis	2	90	1.74	0.0249	9606.ENSP00000263025,9606.ENSP00000289473	MAPK3,NCF1
KEGG	hsa04145	Phagosome	2	141	1.54	0.0447	9606.ENSP00000261623,9606.ENSP00000289473	CYBA,NCF1
KEGG	hsa04270	Vascular smooth muscle contraction	2	132	1.57	0.0447	9606.ENSP00000263025,9606.ENSP00000354826	MAPK3,CALD1
KEGG	hsa05226	Gastric cancer	2	146	1.53	0.0447	9606.ENSP00000263025,9606.ENSP00000304669	MAPK3,CTNNA1
KEGG	hsa05418	Fluid shear stress and atherosclerosis	2	129	1.58	0.0447	9606.ENSP00000261623,9606.ENSP00000289473	CYBA,NCF1
Reactome	HSA-5668599	RHO GTPases Activate NADPH Oxidases	3	24	2.49	0.00029	9606.ENSP00000261623,9606.ENSP00000263025,9606.ENSP00000289473	CYBA,MAPK3,NCF1
Reactome	HSA-195258	RHO GTPase Effectors	4	292	1.53	0.0038	9606.ENSP00000261623,9606.ENSP00000263025,9606.ENSP00000289473,9606.ENSP00000304669	CYBA,MAPK3,NCF1,CTNNA1
Reactome	HSA-1236973	Cross-presentation of particulate exogenous antigens (phagosomes)	2	8	2.79	0.0049	9606.ENSP00000261623,9606.ENSP00000289473	CYBA,NCF1
Reactome	HSA-4420097	VEGFA-VEGFR2 Pathway	3	96	1.89	0.0049	9606.ENSP00000261623,9606.ENSP00000289473,9606.ENSP00000304669	CYBA,NCF1,CTNNA1
Reactome	HSA-9006934	Signaling by Receptor Tyrosine Kinases	4	521	1.28	0.0122	9606.ENSP00000261623,9606.ENSP00000263025,9606.ENSP00000289473,9606.ENSP00000304669	CYBA,MAPK3,NCF1,CTNNA1
Reactome	HSA-1222556	ROS and RNS production in phagocytes	2	36	2.14	0.0281	9606.ENSP00000261623,9606.ENSP00000289473	CYBA,NCF1
Reactome	HSA-3299685	Detoxification of Reactive Oxygen Species	2	36	2.14	0.0281	9606.ENSP00000261623,9606.ENSP00000289473	CYBA,NCF1
WikiPathways	WP5269	Genetic causes of porto-sinusoidal vascular disease	3	37	2.3	0.00034	9606.ENSP00000261623,9606.ENSP00000263025,9606.ENSP00000289473	CYBA,MAPK3,NCF1
WikiPathways	WP4155	Endometrial cancer	3	63	2.07	0.00078	9606.ENSP00000263025,9606.ENSP00000304669,9606.ENSP00000379975	MAPK3,CTNNA1,ILK
WikiPathways	WP3937	Microglia pathogen phagocytosis pathway	2	40	2.09	0.0321	9606.ENSP00000261623,9606.ENSP00000289473	CYBA,NCF1
Monarch	HP:0000976	Eczematoid dermatitis	2	11	2.65	0.0264	9606.ENSP00000261623,9606.ENSP00000289473	CYBA,NCF1
Monarch	HP:0002723	Absence of bactericidal oxidative respiratory burst in phagocytes	2	4	3.09	0.0264	9606.ENSP00000261623,9606.ENSP00000289473	CYBA,NCF1
Monarch	HP:0002724	Recurrent Aspergillus infections	2	5	2.99	0.0264	9606.ENSP00000261623,9606.ENSP00000289473	CYBA,NCF1
Monarch	HP:0002726	Recurrent Staphylococcus aureus infections	2	13	2.58	0.0264	9606.ENSP00000261623,9606.ENSP00000289473	CYBA,NCF1
Monarch	HP:0002740	Recurrent E. coli infections	2	4	3.09	0.0264	9606.ENSP00000261623,9606.ENSP00000289473	CYBA,NCF1
Monarch	HP:0002741	Recurrent Serratia marcescens infections	2	4	3.09	0.0264	9606.ENSP00000261623,9606.ENSP00000289473	CYBA,NCF1
Monarch	HP:0002742	Recurrent Klebsiella infections	2	5	2.99	0.0264	9606.ENSP00000261623,9606.ENSP00000289473	CYBA,NCF1
Monarch	HP:0002840	Lymphadenitis	2	14	2.55	0.0264	9606.ENSP00000261623,9606.ENSP00000289473	CYBA,NCF1
Monarch	HP:0002842	Recurrent Burkholderia cepacia infections	2	4	3.09	0.0264	9606.ENSP00000261623,9606.ENSP00000289473	CYBA,NCF1
Monarch	HP:0002955	Granulomatosis	2	5	2.99	0.0264	9606.ENSP00000261623,9606.ENSP00000289473	CYBA,NCF1
Monarch	HP:0003203	Impaired oxidative burst	2	6	2.91	0.0264	9606.ENSP00000261623,9606.ENSP00000289473	CYBA,NCF1
Monarch	HP:0003206	Decreased activity of NADPH oxidase	2	5	2.99	0.0264	9606.ENSP00000261623,9606.ENSP00000289473	CYBA,NCF1
Monarch	HP:0005224	Rectal abscess	2	8	2.79	0.0264	9606.ENSP00000261623,9606.ENSP00000289473	CYBA,NCF1
Monarch	HP:0006510	Chronic pulmonary obstruction	2	23	2.33	0.0264	9606.ENSP00000261623,9606.ENSP00000289473	CYBA,NCF1
Monarch	HP:0007417	Discoid lupus rash	2	4	3.09	0.0264	9606.ENSP00000261623,9606.ENSP00000289473	CYBA,NCF1
Monarch	HP:0100523	Liver abscess	2	18	2.44	0.0264	9606.ENSP00000261623,9606.ENSP00000289473	CYBA,NCF1
Monarch	HP:0100721	Mediastinal lymphadenopathy	2	13	2.58	0.0264	9606.ENSP00000261623,9606.ENSP00000289473	CYBA,NCF1
Monarch	HP:0005406	Recurrent bacterial skin infections	2	26	2.28	0.0276	9606.ENSP00000261623,9606.ENSP00000289473	CYBA,NCF1
Monarch	HP:0000230	Gingivitis	2	29	2.23	0.0301	9606.ENSP00000261623,9606.ENSP00000289473	CYBA,NCF1
Monarch	HP:0100658	Cellulitis	2	39	2.1	0.0494	9606.ENSP00000261623,9606.ENSP00000289473	CYBA,NCF1
DISEASES	DOID:3265	Chronic granulomatous disease	2	9	2.74	0.0364	9606.ENSP00000261623,9606.ENSP00000289473	CYBA,NCF1
UniProt Keywords	KW-0161	Chronic granulomatous disease	2	5	2.99	0.002	9606.ENSP00000261623,9606.ENSP00000289473	CYBA,NCF1

## Sheet: SupplementalTable 5 K-cluster 3
	Supplemental Table 5. Enriched pathways K Cluster 3
category	term ID	term description	observed gene count	background gene count	strength	false discovery rate	matching proteins in your network (IDs)	matching proteins in your network (labels)
GO Process	GO:0006915	Apoptotic process	6	1041	1.21	0.0023	9606.ENSP00000215631,9606.ENSP00000216117,9606.ENSP00000216797,9606.ENSP00000267953,9606.ENSP00000401445,9606.ENSP00000446252	GADD45B,HMOX1,NFKBIA,BCL2A1,ERN1,SOD2
GO Process	GO:0097193	Intrinsic apoptotic signaling pathway	4	166	1.83	0.0023	9606.ENSP00000216117,9606.ENSP00000267953,9606.ENSP00000401445,9606.ENSP00000446252	HMOX1,BCL2A1,ERN1,SOD2
GO Process	GO:1904705	Regulation of vascular associated smooth muscle cell proliferation	3	61	2.14	0.0036	9606.ENSP00000216117,9606.ENSP00000401445,9606.ENSP00000446252	HMOX1,ERN1,SOD2
GO Process	GO:0008630	Intrinsic apoptotic signaling pathway in response to DNA damage	3	75	2.05	0.0054	9606.ENSP00000216117,9606.ENSP00000267953,9606.ENSP00000446252	HMOX1,BCL2A1,SOD2
GO Process	GO:0042542	Response to hydrogen peroxide	3	103	1.91	0.0102	9606.ENSP00000216117,9606.ENSP00000401445,9606.ENSP00000446252	HMOX1,ERN1,SOD2
GO Process	GO:0009266	Response to temperature stimulus	3	172	1.69	0.035	9606.ENSP00000216117,9606.ENSP00000216797,9606.ENSP00000446252	HMOX1,NFKBIA,SOD2
GO Process	GO:1904706	Negative regulation of vascular associated smooth muscle cell proliferation	2	25	2.35	0.0494	9606.ENSP00000216117,9606.ENSP00000446252	HMOX1,SOD2
KEGG	hsa04210	Apoptosis	4	131	1.93	2.44e-05	9606.ENSP00000215631,9606.ENSP00000216797,9606.ENSP00000267953,9606.ENSP00000401445	GADD45B,NFKBIA,BCL2A1,ERN1
KEGG	hsa04064	NF-kappa B signaling pathway	3	101	1.92	0.00083	9606.ENSP00000215631,9606.ENSP00000216797,9606.ENSP00000267953	GADD45B,NFKBIA,BCL2A1
KEGG	hsa05220	Chronic myeloid leukemia	2	75	1.88	0.035	9606.ENSP00000215631,9606.ENSP00000216797	GADD45B,NFKBIA
KEGG	hsa05222	Small cell lung cancer	2	92	1.79	0.0391	9606.ENSP00000215631,9606.ENSP00000216797	GADD45B,NFKBIA
KEGG	hsa05200	Pathways in cancer	3	515	1.21	0.0393	9606.ENSP00000215631,9606.ENSP00000216117,9606.ENSP00000216797	GADD45B,HMOX1,NFKBIA
KEGG	hsa04068	FoxO signaling pathway	2	126	1.65	0.0482	9606.ENSP00000215631,9606.ENSP00000446252	GADD45B,SOD2
WikiPathways	WP2882	Nuclear receptors meta-pathway	3	312	1.43	0.0417	9606.ENSP00000215631,9606.ENSP00000216117,9606.ENSP00000360966	GADD45B,HMOX1,SLC2A6
WikiPathways	WP408	Oxidative stress response	2	30	2.27	0.0417	9606.ENSP00000216117,9606.ENSP00000446252	HMOX1,SOD2
WikiPathways	WP5113	Antiviral and anti-inflammatory effects of Nrf2 on SARS-CoV-2 pathway	2	31	2.26	0.0417	9606.ENSP00000216117,9606.ENSP00000216797	HMOX1,NFKBIA
UniProt Keywords	KW-0053	Apoptosis	4	534	1.32	0.0121	9606.ENSP00000215631,9606.ENSP00000216117,9606.ENSP00000267953,9606.ENSP00000401445	GADD45B,HMOX1,BCL2A1,ERN1

## Sheet: SupplementalTable6 K-cluster 4
Supplemental Table 6. Enriched pathways K Cluster 4
#category	term ID	term description	observed gene count	background gene count	strength	false discovery rate	matching proteins in your network (IDs)	matching proteins in your network (labels)					K cluster 4
GO Process	GO:0045087	Innate immune response	6	754	1.35	0.0001	9606.ENSP00000296161,9606.ENSP00000342513,9606.ENSP00000359485,9606.ENSP00000360869,9606.ENSP00000366682,9606.ENSP00000496832	DTX3L,IFI6,GBP6,IFIT1,ACOD1,ISG15
GO Process	GO:0051607	Defense response to virus	5	252	1.75	0.0001	9606.ENSP00000296161,9606.ENSP00000342513,9606.ENSP00000360869,9606.ENSP00000366682,9606.ENSP00000496832	DTX3L,IFI6,IFIT1,ACOD1,ISG15
GO Process	GO:0051707	Response to other organism	7	1328	1.17	0.0001	9606.ENSP00000256722,9606.ENSP00000296161,9606.ENSP00000342513,9606.ENSP00000359485,9606.ENSP00000360869,9606.ENSP00000366682,9606.ENSP00000496832	CMPK2,DTX3L,IFI6,GBP6,IFIT1,ACOD1,ISG15
GO Process	GO:0002831	Regulation of response to biotic stimulus	4	361	1.49	0.0047	9606.ENSP00000296161,9606.ENSP00000360869,9606.ENSP00000366682,9606.ENSP00000496832	DTX3L,IFIT1,ACOD1,ISG15
GO Process	GO:0031347	Regulation of defense response	4	638	1.25	0.0378	9606.ENSP00000296161,9606.ENSP00000360869,9606.ENSP00000366682,9606.ENSP00000496832	DTX3L,IFIT1,ACOD1,ISG15
GO Process	GO:0009617	Response to bacterium	4	663	1.23	0.0411	9606.ENSP00000256722,9606.ENSP00000359485,9606.ENSP00000366682,9606.ENSP00000496832	CMPK2,GBP6,ACOD1,ISG15
STRING clusters	CL:16996	Mixed, incl. Antiviral defense, and Guanylate-binding protein, C-terminal	5	67	2.32	5.4e-08	9606.ENSP00000296161,9606.ENSP00000342513,9606.ENSP00000359485,9606.ENSP00000360869,9606.ENSP00000496832	DTX3L,IFI6,GBP6,IFIT1,ISG15
STRING clusters	CL:17006	Mixed, incl. Interferon alpha/beta signaling, and ISG15-protein conjugation	4	33	2.53	5.59e-07	9606.ENSP00000296161,9606.ENSP00000342513,9606.ENSP00000360869,9606.ENSP00000496832	DTX3L,IFI6,IFIT1,ISG15
STRING clusters	CL:17009	Interferon alpha/beta signaling, and ISG15-protein conjugation	3	23	2.56	4.07e-05	9606.ENSP00000342513,9606.ENSP00000360869,9606.ENSP00000496832	IFI6,IFIT1,ISG15
STRING clusters	CL:17016	Mixed, incl. 2-5-oligoadenylate synthetase activity, and TLDc domain	2	12	2.67	0.005	9606.ENSP00000342513,9606.ENSP00000360869	IFI6,IFIT1
Reactome	HSA-913531	Interferon Signaling	4	199	1.75	0.00085	9606.ENSP00000342513,9606.ENSP00000359485,9606.ENSP00000360869,9606.ENSP00000496832	IFI6,GBP6,IFIT1,ISG15
Reactome	HSA-909733	Interferon alpha/beta signaling	3	71	2.08	0.002	9606.ENSP00000342513,9606.ENSP00000360869,9606.ENSP00000496832	IFI6,IFIT1,ISG15
UniProt Keywords	KW-0399	Innate immunity	5	329	1.63	1.86e-05	9606.ENSP00000296161,9606.ENSP00000342513,9606.ENSP00000360869,9606.ENSP00000366682,9606.ENSP00000496832	DTX3L,IFI6,IFIT1,ACOD1,ISG15
UniProt Keywords	KW-0051	Antiviral defense	4	127	1.95	2.16e-05	9606.ENSP00000296161,9606.ENSP00000342513,9606.ENSP00000360869,9606.ENSP00000496832	DTX3L,IFI6,IFIT1,ISG15

## Sheet: SupplementalTable7 K-cluster 5 
Supplemental Table 7. Enriched pathways K Cluster 5
#category	term ID	term description	observed gene count	background gene count	strength	false discovery rate	matching proteins in your network (IDs)	matching proteins in your network (labels)					K Cluster 5
GO Process	GO:0006956	Complement activation	4	60	2.42	7.92e-06	9606.ENSP00000247153,9606.ENSP00000313967,9606.ENSP00000363773,9606.ENSP00000444271	CFP,C1QB,C1QA,C1R
GO Process	GO:0006958	Complement activation, classical pathway	3	40	2.47	0.00076	9606.ENSP00000313967,9606.ENSP00000363773,9606.ENSP00000444271	C1QB,C1QA,C1R
GO Process	GO:0098883	Synapse pruning	2	11	2.86	0.0063	9606.ENSP00000313967,9606.ENSP00000363773	C1QB,C1QA
GO Process	GO:0045087	Innate immune response	4	754	1.32	0.0118	9606.ENSP00000247153,9606.ENSP00000313967,9606.ENSP00000363773,9606.ENSP00000444271	CFP,C1QB,C1QA,C1R
GO Process	GO:0002376	Immune system process	5	2121	0.97	0.0143	9606.ENSP00000246006,9606.ENSP00000247153,9606.ENSP00000313967,9606.ENSP00000363773,9606.ENSP00000444271	CD93,CFP,C1QB,C1QA,C1R
GO Component	GO:0005602	Complement component C1 complex	3	5	3.37	8.99e-07	9606.ENSP00000313967,9606.ENSP00000363773,9606.ENSP00000444271	C1QB,C1QA,C1R
GO Component	GO:0062167	Complement component C1q complex	2	3	3.42	0.00053	9606.ENSP00000313967,9606.ENSP00000363773	C1QB,C1QA
STRING clusters	CL:18849	Initial triggering of complement, and Regulation of complement activation	4	31	2.71	1.91e-07	9606.ENSP00000247153,9606.ENSP00000313967,9606.ENSP00000363773,9606.ENSP00000444271	CFP,C1QB,C1QA,C1R
STRING clusters	CL:18869	Complement component C1 complex	3	6	3.29	7.53e-07	9606.ENSP00000313967,9606.ENSP00000363773,9606.ENSP00000444271	C1QB,C1QA,C1R
KEGG	hsa04610	Complement and coagulation cascades	3	82	2.16	0.00018	9606.ENSP00000313967,9606.ENSP00000363773,9606.ENSP00000444271	C1QB,C1QA,C1R
KEGG	hsa05133	Pertussis	3	73	2.21	0.00018	9606.ENSP00000313967,9606.ENSP00000363773,9606.ENSP00000444271	C1QB,C1QA,C1R
KEGG	hsa05150	Staphylococcus aureus infection	3	86	2.14	0.00018	9606.ENSP00000313967,9606.ENSP00000363773,9606.ENSP00000444271	C1QB,C1QA,C1R
KEGG	hsa05322	Systemic lupus erythematosus	3	94	2.1	0.00018	9606.ENSP00000313967,9606.ENSP00000363773,9606.ENSP00000444271	C1QB,C1QA,C1R
KEGG	hsa05142	Chagas disease	2	97	1.91	0.0166	9606.ENSP00000313967,9606.ENSP00000363773	C1QB,C1QA
Reactome	HSA-166663	Initial triggering of complement	4	24	2.82	3.72e-08	9606.ENSP00000247153,9606.ENSP00000313967,9606.ENSP00000363773,9606.ENSP00000444271	CFP,C1QB,C1QA,C1R
Reactome	HSA-977606	Regulation of Complement cascade	4	49	2.51	2.66e-07	9606.ENSP00000247153,9606.ENSP00000313967,9606.ENSP00000363773,9606.ENSP00000444271	CFP,C1QB,C1QA,C1R
Reactome	HSA-173623	Classical antibody-mediated complement activation	3	9	3.12	9.84e-07	9606.ENSP00000313967,9606.ENSP00000363773,9606.ENSP00000444271	C1QB,C1QA,C1R
Reactome	HSA-168249	Innate Immune System	5	1041	1.28	0.00016	9606.ENSP00000246006,9606.ENSP00000247153,9606.ENSP00000313967,9606.ENSP00000363773,9606.ENSP00000444271	CD93,CFP,C1QB,C1QA,C1R
WikiPathways	WP545	Complement activation	4	22	2.86	9.29e-09	9606.ENSP00000247153,9606.ENSP00000313967,9606.ENSP00000363773,9606.ENSP00000444271	CFP,C1QB,C1QA,C1R
WikiPathways	WP5090	Complement system in neuronal development and plasticity	4	105	2.18	1.72e-06	9606.ENSP00000247153,9606.ENSP00000313967,9606.ENSP00000363773,9606.ENSP00000444271	CFP,C1QB,C1QA,C1R
WikiPathways	WP3941	Oxidative damage response	3	39	2.48	2.34e-05	9606.ENSP00000313967,9606.ENSP00000363773,9606.ENSP00000444271	C1QB,C1QA,C1R
WikiPathways	WP558	Complement and coagulation cascades	3	58	2.31	5.49e-05	9606.ENSP00000313967,9606.ENSP00000363773,9606.ENSP00000444271	C1QB,C1QA,C1R
WikiPathways	WP3937	Microglia pathogen phagocytosis pathway	2	40	2.29	0.0069	9606.ENSP00000313967,9606.ENSP00000363773	C1QB,C1QA
WikiPathways	WP2328	Allograft rejection	2	88	1.95	0.0266	9606.ENSP00000313967,9606.ENSP00000363773	C1QB,C1QA
WikiPathways	WP2806	Complement system	2	96	1.91	0.0271	9606.ENSP00000246006,9606.ENSP00000247153	CD93,CFP
Monarch	HP:0002725	Systemic lupus erythematosus	3	26	2.66	0.00028	9606.ENSP00000313967,9606.ENSP00000363773,9606.ENSP00000444271	C1QB,C1QA,C1R
Monarch	HP:0005339	Abnormality of complement system	3	24	2.69	0.00028	9606.ENSP00000247153,9606.ENSP00000313967,9606.ENSP00000363773	CFP,C1QB,C1QA
Monarch	HP:0000123	Nephritis	3	59	2.3	0.0012	9606.ENSP00000313967,9606.ENSP00000363773,9606.ENSP00000444271	C1QB,C1QA,C1R
Monarch	HP:0005356	Decreased serum complement factor I	2	4	3.29	0.0024	9606.ENSP00000313967,9606.ENSP00000363773	C1QB,C1QA
Monarch	HP:0000793	Membranoproliferative glomerulonephritis	2	6	3.12	0.0035	9606.ENSP00000313967,9606.ENSP00000363773	C1QB,C1QA
DISEASES	DOID:11949	Creutzfeldt-Jakob disease	2	9	2.94	0.013	9606.ENSP00000313967,9606.ENSP00000363773	C1QB,C1QA
DISEASES	DOID:14250	Down syndrome	2	9	2.94	0.013	9606.ENSP00000313967,9606.ENSP00000363773	C1QB,C1QA
TISSUES	BTO:0000392	Plasma cell	3	171	1.84	0.0162	9606.ENSP00000247153,9606.ENSP00000363773,9606.ENSP00000444271	CFP,C1QA,C1R
COMPARTMENTS	GOCC:0005602	Complement component C1 complex	3	5	3.37	1.01e-06	9606.ENSP00000313967,9606.ENSP00000363773,9606.ENSP00000444271	C1QB,C1QA,C1R
COMPARTMENTS	GOCC:0062167	Complement component C1q complex	3	10	3.07	2.58e-06	9606.ENSP00000313967,9606.ENSP00000363773,9606.ENSP00000444271	C1QB,C1QA,C1R
COMPARTMENTS	GOCC:0005615	Extracellular space	4	1027	1.19	0.0274	9606.ENSP00000247153,9606.ENSP00000313967,9606.ENSP00000363773,9606.ENSP00000444271	CFP,C1QB,C1QA,C1R
UniProt Keywords	KW-0180	Complement pathway	3	30	2.6	2.87e-05	9606.ENSP00000313967,9606.ENSP00000363773,9606.ENSP00000444271	C1QB,C1QA,C1R
UniProt Keywords	KW-0399	Innate immunity	4	329	1.68	0.00013	9606.ENSP00000247153,9606.ENSP00000313967,9606.ENSP00000363773,9606.ENSP00000444271	CFP,C1QB,C1QA,C1R
UniProt Keywords	KW-0379	Hydroxylation	3	143	1.92	0.00066	9606.ENSP00000313967,9606.ENSP00000363773,9606.ENSP00000444271	C1QB,C1QA,C1R
UniProt Keywords	KW-0732	Signal	5	3277	0.78	0.0172	9606.ENSP00000246006,9606.ENSP00000247153,9606.ENSP00000313967,9606.ENSP00000363773,9606.ENSP00000444271	CD93,CFP,C1QB,C1QA,C1R
UniProt Keywords	KW-1015	Disulfide bond	5	3338	0.77	0.0172	9606.ENSP00000246006,9606.ENSP00000247153,9606.ENSP00000313967,9606.ENSP00000363773,9606.ENSP00000444271	CD93,CFP,C1QB,C1QA,C1R
UniProt Keywords	KW-0176	Collagen	2	83	1.98	0.0175	9606.ENSP00000313967,9606.ENSP00000363773	C1QB,C1QA
UniProt Keywords	KW-0964	Secreted	4	1839	0.93	0.0297	9606.ENSP00000247153,9606.ENSP00000313967,9606.ENSP00000363773,9606.ENSP00000444271	CFP,C1QB,C1QA,C1R
UniProt Keywords	KW-0325	Glycoprotein	5	4386	0.65	0.041	9606.ENSP00000246006,9606.ENSP00000247153,9606.ENSP00000313967,9606.ENSP00000363773,9606.ENSP00000444271	CD93,CFP,C1QB,C1QA,C1R
SMART	SM00110	Complement component C1q domain.	2	26	2.48	0.0159	9606.ENSP00000313967,9606.ENSP00000363773	C1QB,C1QA
